# Supplementary material for: TeloTool: a new tool for telomere length measurement from terminal restriction fragment analysis with improved probe intensity correction
Source: Nucleic Acids Res. 2013 Dec 22;42(3):e21. doi: 10.1093/nar/gkt1315 (PMC3919618; doi:10.1093/nar/gkt1315)
Supplement: Supplementary Data [file supp_gkt1315_nar-02996-met-g-2013-File010.xlsx]

## Sheet: TeloTool
	TeloTool
	corr		corr		corr		raw		raw		raw
	Cvi-1	Ler-2	Col-0	Est-1	Col-0	Pro-0	Cvi-1	Ler-2	Col-0	Est-1	Col-0	Pro-0
# of measured lanes	15	15	18	18	13	13	15	15	18	18	13	13
Max Intensity	4647.34	4870.59	3048.61	7901.67	3184.92	10733.4	4647.34	4870.59	3048.61	7901.67	3184.92	10733.4
Mean TRF	4248.21	4656.61	3268.36	7235.26	3167.82	10046.6	4312.95	4944.1	3432.4	7450.91	3324.48	10501
SD TRF	1207.11	1135.91	723.737	1792.49	739.554	2467.42	1218.16	1340.77	837.243	1857.66	1025.01	2786.33
Range TRF	4828.46	4543.64	2894.95	7169.96	2958.21	9869.68	4872.65	5363.08	3348.97	7430.62	4100.04	11145.3
Fit Quality	88.3078	96.9048	96.5071	96.3258	92.8792	96.0833	90.3771	95.8453	94.0014	97.1131	74.2716	97.736
Max Intensity	4518.11	4659.81	3176.66	8584.98	3053.32	10318.6	4518.11	4659.81	3176.66	8584.98	3053.32	10318.6
Mean TRF	4603.17	5053.71	3424.85	7506.34	3177	9799.46	4658.37	5182.89	3651.27	7698.83	3315.67	10204.4
SD TRF	939.934	1034.13	842.654	1842.53	685.596	2536.23	948.527	1100.8	1030.2	1942.32	880.087	2802.25
Range TRF	3759.74	4136.53	3370.62	7370.11	2742.38	10144.9	3794.11	4403.18	4120.78	7769.27	3520.35	11209
Fit Quality	98.527	97.1332	93.8826	97.2296	95.1172	96.6735	99.336	96.2114	85.9154	97.5991	84.3919	97.8251
Max Intensity	4415.02	4737.05	3591.24	7113.57	2978.65	11620.9	4415.02	4737.05	3591.24	7113.57	2978.65	11620.9
Mean TRF	4613.76	5266.05	3195.81	6517.92	3084.79	10365.7	4692.66	5471.22	3302.02	6687.21	3132.04	10691.8
SD TRF	1166.01	1280.55	691.253	1364.05	571.708	2734.84	1211.14	1378.82	763.54	1461.5	645.507	2846.17
Range TRF	4664.06	5122.22	2765.01	5456.2	2286.83	10939.3	4844.54	5515.28	3054.16	5846	2582.03	11384.7
Fit Quality	97.3599	96.4081	95.0615	97.2029	98.0692	95.283	97.2473	96.0231	95.849	97.946	94.7872	97.1333
Max Intensity	4286.78	4707.89	3743.32	7285.81	2992.41	10679.6	4286.78	4707.89	3743.32	7285.81	2992.41	10679.6
Mean TRF	4578.87	5174.78	3313.34	6813.84	3243.64	10058.3	4634.52	5271.81	3508.78	6899.86	3580.56	10519.6
SD TRF	1118.07	1211	753.545	1589.26	767.943	2969.59	1119.77	1241.33	933.805	1610.1	1129.85	3046.63
Range TRF	4472.29	4844	3014.18	6357.02	3071.77	11878.4	4479.08	4965.31	3735.22	6440.39	4519.41	12186.5
Fit Quality	96.2844	96.3778	95.2688	98.143	88.495	93.3748	96.9715	96.5958	89.9316	97.8799	75.8302	95.8616
Max Intensity	4429.93	6298.13	2944.66	7805.13	3170.91	10699.8	4429.93	6298.13	2944.66	7805.13	3170.91	10699.8
Mean TRF	4552.75	5467.62	3127.93	6899.35	3126.81	9818.18	4678.32	5736.5	3203.49	7081.58	3332.83	10143
SD TRF	1193.89	1457.62	657.412	1479.04	729.614	2846.55	1271.59	1626.87	707.641	1551.96	1008.3	2938.74
Range TRF	4775.55	5830.5	2629.65	5916.17	2918.46	11386.2	5086.38	6507.5	2830.56	6207.85	4033.22	11754.9
Fit Quality	95.2246	96.64	97.9417	95.8946	93.2024	94.6747	95.5155	96.9747	96.969	96.1354	78.777	96.2019
Max Intensity	4550.51	5037.04	2713.7	8029.74	2907.71	11076.3	4550.51	5037.04	2713.7	8029.74	2907.71	11076.3
Mean TRF	4744.51	5468.73	3046.7	7055.06	3055.68	10044.8	4872.57	5757.34	3234.28	7238.67	3154.81	10176.5
SD TRF	1117.71	1305.99	627.939	1599.39	587.567	2799.16	1202.57	1456.99	712.286	1660.81	706.966	2802.36
Range TRF	4470.85	5223.95	2511.76	6397.55	2350.27	11196.6	4810.26	5827.96	2849.15	6643.25	2827.87	11209.4
Fit Quality	98.0257	96.0798	95.0986	93.6094	96.1336	95.8945	97.2543	95.7562	94.7149	94.2338	91.5624	97.0394
Max Intensity	3531.64	4784.45	2965.09	7222.87	3219.02	10249.5	3531.64	4784.45	2965.09	7222.87	3219.02	10249.5
Mean TRF	3893.73	5157.93	3071.9	6240.62	3411.15	11549.1	4609.67	5328.2	3236.74	6508.37	3661.91	11768.1
SD TRF	1057.27	1295.15	601.237	1451.25	826.814	3747.26	1486.15	1383.11	683.141	1586.7	1157.16	3873.05
Range TRF	4229.1	5180.62	2404.95	5805	3307.26	14989	5944.61	5532.42	2732.57	6346.81	4628.66	15492.2
Fit Quality	78.7555	97.9736	96.4931	94.7371	93.3638	96.6226	79.5702	98.0887	94.7892	94.1643	78.3836	95.4603
Max Intensity	4202.86	4118.99	2946.72	7190.84	3090.6	11598.9	4202.86	4118.99	2946.72	7190.84	3090.6	11598.9
Mean TRF	4025.01	4642.28	3162.84	6286.01	3194.45	10281	4206.77	4926.29	3259.68	6518.5	3343.93	10486
SD TRF	1074.33	1134.92	619.134	1482.81	698.144	3250.34	1165.26	1350.43	693.161	1593.65	880.744	3331.66
Range TRF	4297.32	4539.67	2476.53	5931.23	2792.58	13001.4	4661.04	5401.72	2772.64	6374.59	3522.98	13326.6
Fit Quality	95.6978	96.47	97.4629	94.1883	96.0874	96.8617	96.3919	94.193	95.1688	95.4517	88.9911	97.2502
Max Intensity	3441.37	4666.46	2845	7515.98	3026.1	10670.9	3441.37	4666.46	2845	7515.98	3026.1	10670.9
Mean TRF	3963.67	5139.34	2784.48	6845.5	3264.95	10173.6	4508.55	5313.79	2845.26	6975.55	3618.01	10650.4
SD TRF	1143.42	1268.11	522.81	1497.02	920.019	2625.97	1578.53	1361.36	600.275	1517.39	1500.43	2897.46
Range TRF	4573.67	5072.43	2091.24	5988.07	3680.07	10503.9	6314.1	5445.44	2401.1	6069.56	6001.73	11589.9
Fit Quality	83.8049	95.5123	97.1955	95.3486	87.7827	96.9282	72.4077	95.1702	94.1541	96.7817	58.9325	98.1157
Max Intensity	4619.21	4944.23	2912.13	7377.43	3066.7	10458.2	4619.21	4944.23	2912.13	7377.43	3066.7	10458.2
Mean TRF	4263.36	4486.31	3250.36	7162.9	3249.53	11053	4347.28	4741.66	3472.46	7366.26	3608.25	11112.6
SD TRF	1276.52	1077.33	808.015	1115.59	785.629	3119.55	1314.8	1253.31	1029.74	1132.05	1277.58	3149.65
Range TRF	5106.07	4309.33	3232.06	4462.34	3142.52	12478.2	5259.18	5013.23	4118.94	4528.18	5110.33	12598.6
Fit Quality	95.3278	96.8446	93.7468	93.108	89.3668	97.2067	95.8816	97.271	82.1674	95.8036	64.737	96.6423
Max Intensity	4849.72	5267.78	2973.63	7957.99	3002.5	10643.8	4849.72	5267.78	2973.63	7957.99	3002.5	10643.8
Mean TRF	4485.15	4928.07	3349.78	7069.58	3085.59	9997.44	4619.73	5220.14	3433.96	7433.69	3186.8	10324.3
SD TRF	1260.06	1021.14	1006.93	1879.51	699.678	2537.53	1280.26	1191.56	1122.92	1928.66	859.85	2707.82
Range TRF	5040.25	4084.55	4027.74	7518.05	2798.71	10150.1	5121.02	4766.25	4491.67	7714.63	3439.4	10831.3
Fit Quality	87.4996	86.6356	91.6987	84.0136	96.2142	96.3457	91.6464	87.1609	83.9854	84.2293	87.9003	97.5159
Max Intensity	4670.75	4566.52	3419.58	7511.55	3167	11951.1	4670.75	4566.52	3419.58	7511.55	3167	11951.1
Mean TRF	4101.08	4912.35	3460.33	6513.47	3404.11	11164.4	4317.19	4972.37	3430.82	6770.39	4505.55	11051.9
SD TRF	1441.8	1447.11	874.017	1340.37	1000.58	2965.25	1516.18	1477.36	875.368	1445	2886.41	2976.66
Range TRF	5767.18	5788.43	3496.07	5361.5	4002.33	11861	6064.72	5909.42	3501.47	5780.01	11545.6	11906.7
Fit Quality	81.1422	96.9158	96.4837	88.6445	77.3259	91.8214	87.7858	96.9583	92.0264	91.7351	29.22	63.2649
Max Intensity	4605.38	4920.16	3362.5	8205.08	3251.88	10996.6	4605.38	4920.16	3362.5	8205.08	3251.88	10996.6
Mean TRF	4411.55	4878.74	3269.13	8017.61	3376.4	11499.9	4704.99	5091.75	3363.63	8274.61	3387.35	11792
SD TRF	1461.92	1217.04	774.675	742.938	854.383	3430.47	1668.1	1369.07	894.534	934.577	965.325	3479.38
Range TRF	5847.69	4868.16	3098.7	2971.75	3417.53	13721.9	6672.41	5476.29	3578.14	3738.31	3861.3	13917.5
Fit Quality	87.2598	97.0355	89.9144	18.7598	94.0333	95.3735	82.8225	94.9123	79.7428	50.4216	82.6359	96.9629
Max Intensity	4788.07	5112.35	3317.26	7263.66	3288.37	10442.9	4788.07	5112.35	3317.26	7263.66	3288.37	10442.9
Mean TRF	4458.06	5120.05	3283.87	6230.69	3583.95	11065	4557.61	5194.38	3317.08	6502.24	4113.54	11161.7
SD TRF	1354.44	1228.34	669.387	1263.08	1040.57	2909.1	1360.67	1312.31	691.85	1403.77	1850.95	2963.19
Range TRF	5417.75	4913.38	2677.55	5052.33	4162.26	11636.4	5442.69	5249.23	2767.4	5615.1	7403.79	11852.8
Fit Quality	89.588	96.8236	98.8818	91.2137	88.4097	96.9719	91.9782	93.9587	97.8217	93.1621	54.0139	96.1915
Max Intensity	4812.14	5074.08	2939.49	5415.04			4812.14	5074.08	2939.49	5415.04
Mean TRF	4234.98	5508.94	3000.59	5872.28			4971.85	5489.56	3083.53	6201.03
SD TRF	1312.71	1559.72	575.14	1239.58			1840.13	1562.8	626.547	1426.52
Range TRF	5250.86	6238.88	2300.56	4958.32			7360.51	6251.2	2506.19	5706.07
Fit Quality	74.956	91.8203	98.6486	94.7569			64.9443	89.8498	98.0467	94.2488
Max Intensity	3148.6	4557.8	2878.98	5475.58			3148.6	4557.8	2878.98	5475.58
Mean TRF	3600.54	4774.86	3040.78	5966.94			4050.3	4898.5	3156.29	6325.77
SD TRF	1018.3	1378.84	598.933	1271.72			1356.46	1425.15	683.225	1479.39
Range TRF	4073.19	5515.36	2395.73	5086.9			5425.85	5700.59	2732.9	5917.57
Fit Quality	87.4543	97.0519	98.2527	94.6983			82.9584	97.8095	96.5146	94.1562
Max Intensity			3464.68	7377.06					3464.68	7377.06
Mean TRF			3527.71	6911.79					3517.44	7036.31
SD TRF			899.271	1668.19					957.008	1728.23
Range TRF			3597.08	6672.76					3828.03	6912.92
Fit Quality			95.5977	94.1631					88.1086	94.6904
Max Intensity			3909.79	7311.2					3909.79	7311.2
Mean TRF			3650.55	7245.47					3670.79	7378.91
SD TRF			943.7	1465.73					995.733	1498.17
Range TRF			3774.8	5862.93					3982.93	5992.68
Fit Quality			94.3537	97.3478					89.1314	97.2438
Max Intensity			2910.01	7705.41					2910.01	7705.41
Mean TRF			3137.79	6680.44					3155.63	6972.52
SD TRF			752.706	1730.28					792.273	1865.88
Range TRF			3010.83	6921.11					3169.09	7463.53
Fit Quality			96.4699	90.7108					94.1162	93.7313

## Sheet: Telometric
	Telometric
	corr		corr		corr		raw		raw		raw
	Cvi-1	Ler-2	Col-0	Est-1	Col-0	Pro-0	Cvi-1	Ler-2	Col-0	Est-1	Col-0	Pro-0
# of measured lanes	15	15	18	18	13	13	15	15	18	18	13	13
Mean	4681.19	5078.66	4090.04	7103.95	3838.36	10532.3	6045.9	6252.36	5661.08	7691.03	5312.02	12368.7
Median	4047.51	4632.45	3333.72	7031.22	3135.69	10197.6	5154.9	5609.26	3828.15	7630.54	3509.96	11538.5
Mode	2892.55	3936.95	2941.47	5680.67	3045.7	8441.5	4733.35	5016.95	3038.77	8141.27	3139.2	11180.3
Variance	6.38849e+06	5960830	6425629	4.17062e+06	5.65644e+06	19341764	8785421	7337126	14366380	4510526	12130866	21474836
SIR	1456.45	1696.77	1407.68	2833.68	1351.48	3970.23	1862	2124.81	1548.18	3098.85	1479.59	4577.85
Mean	4747.38	5291.94	4295.41	7317.73	5057.33	10967.5	5334.79	5812.61	5744.3	7942.85	10259.9	14049.6
Median	4527.63	5019.64	3501.97	7231.04	3273.89	10083.5	4803.65	5321.54	4077.25	7870.89	5430.93	11969
Mode	4542.04	4714.04	3107.87	6232.37	3076.46	8438.47	4542.04	4714.04	3178.57	8655.47	3076.46	10859.7
Variance	2.78867e+06	2.75532e+06	6223564	4.57441e+06	21474836	21474836	5209173	4.64444e+06	12512143	4890822	21474836	21474836
SIR	1935.72	2168.46	1454.08	2909.16	1394.78	3832.53	2070.41	2293.28	1617.6	3197.35	1611.71	4608.28
Mean	4985.43	5342.48	3316.59	6777.71	3733.46	9746.83	6037.62	6435.16	3542.97	7190.34	5288.83	11100.9
Median	4471.86	4976.65	3207.32	6716.87	3097.61	9720.38	5099.88	5853.59	3407.03	7123.64	3412.33	10966.8
Mode	4055.28	4668.28	2853.68	6862.08	2999.96	8793.36	4541.78	4684.28	3759.08	7480.58	2999.96	11677.4
Variance	5245607	5.83763e+06	750796	2.79666e+06	5.80691e+06	13198193	8.34453e+06	7659625	1.16064e+06	3.16367e+06	16184613	12565298
SIR	1818.01	1919.18	1374.4	2786.31	1349	3772.01	2047.85	2285.79	1442.97	2983.99	1461.02	4374.24
Mean	4762.79	5258.51	3820.92	7136.21	4381.82	9981.04	5684.62	6062.8	4355.17	7685.53	7196.23	11950.1
Median	4412.04	4974.37	3469.55	6994.98	3309.94	9708.85	4966.86	5479.18	3788.44	7498.06	4000.1	11101.4
Mode	4338.09	4657.29	2973.58	7662.08	2876.34	10336.1	4338.09	4850.19	3841.68	7662.08	3044.84	10727.7
Variance	4.39045e+06	4.22934e+06	2.04134e+06	3.92008e+06	12332236	19653088	6.54953e+06	5913286	3.35056e+06	4597186	21474836	21474836
SIR	1778.21	2029.16	1467.73	2857.01	1404.41	3509.45	2028.39	2281.03	1565.14	3103.85	1565.45	4394.47
Mean	4783.25	5399.45	3392.45	6988.11	4436.29	9686.94	5750.56	6429.21	4168.96	7503.77	7410.39	11559
Median	4402.07	5143.67	3080.55	6989.92	3195.56	9359.59	4980.33	6061.55	3356.34	7502.08	4035.32	10900.8
Mode	4438.06	4732.36	2962.27	8073.17	2874.03	8303.13	4492.76	6375.96	3040.17	8073.27	3174.83	10772.2
Variance	4626875	5560185	2.63425e+06	3603517	13193994	18134698	7.31295e+06	6847334	6583978	3692243	21474836	21110396
SIR	1749.61	1910.35	1315.26	2821.05	1359.12	3468.97	2014.14	2330.77	1415.58	3085.86	1533.63	4237.74
Mean	5276.85	5716.21	4072.45	7023.5	3908.4	9998.31	6173.05	6584.54	5303.18	7571.04	6073.88	11831.8
Median	4752.5	5364.46	3323.65	7060.84	3108.7	9661.63	5346.78	6109.92	3892.05	7655.96	3576.42	11184.2
Mode	4428.28	4886.38	2773.47	8449.37	2914.38	8540.78	4591.08	5086.68	2773.47	8449.37	2982.68	11485.6
Variance	4.72915e+06	4963556	5.01206e+06	3.84566e+06	8463578	18331830	6.95401e+06	6.0829e+06	9375529	3.58277e+06	21474836	20360418
SIR	1944.93	2139.06	1395.27	2827.18	1333.86	3667.64	2162.57	2434.54	1539.43	3109.63	1472.33	4389.19
Mean	4859.91	5423.24	3201.66	6307.8	4733.47	12034.2	5795.82	6173.58	3352.98	6764.05	8109.34	15539.1
Median	4305.08	5067.84	3109.83	6165.19	3460.16	10857.8	5243.82	5638.76	3288.27	6700.67	4405.3	13272.4
Mode	3438.32	4263.32	2812.12	5098.62	3206.46	10573.8	3547.02	4877.62	2964.92	7359.02	3206.46	10790.4
Variance	4548429	4.06926e+06	484470	2.87794e+06	15979581	21474836	6.85847e+06	5698643	556923	3123781	21474836	21474836
SIR	1671.65	2063.34	1353.88	2517.32	1467.41	4003.66	1897.56	2279.93	1409.2	2716.76	1650.98	5046.09
Mean	4007.11	4830.17	3406.58	6127.42	5413.44	10131.4	4276.01	5152.92	3705.67	6688.45	11854.2	13132.6
Median	3959.21	4643.08	3206.17	6073.21	3312.68	9265.89	4240.58	4958.35	3400.66	6676.42	6614.79	11346.3
Mode	4185.23	4267.33	2964.92	5301.82	3093.91	8000.01	4185.23	4267.33	2964.92	7156.92	3111.31	11604
Variance	1.07748e+06	1558905	1.01887e+06	3437667	21474836	21474836	1.15377e+06	1.8212e+06	1.52567e+06	3.57855e+06	21474836	21474836
SIR	1594.82	1967.25	1394.48	2436.57	1391.94	3378.21	1735.67	2084.04	1459.54	2685.72	1659.57	4297.37
Mean	4967.15	5750.19	3516.86	6753.21	6167.78	10110.8	6271.71	6836.82	4753.05	7308.13	10699.6	12184.2
Median	4166.3	5201.93	2851.37	6720.68	3618.13	9815.86	5418.47	6038.28	3228.42	7225.5	9651.81	11437.7
Mode	3490	4673.1	2838.78	7462.08	3066.74	8761.34	3490	4673.1	2838.78	7601.98	3066.84	10906.5
Variance	6479939	6248350	4.3475e+06	3.7475e+06	21474836	20964248	9643937	8428446	9487999	3.85168e+06	21474836	21474836
SIR	1615.2	2063.86	1215.03	2746.46	1431.41	3585.78	1881.37	2348.23	1329.25	2981.27	1932.71	4487.47
Mean	4110.37	4664.31	3968.06	6943.11	3806.78	10544.1	4492.43	4973.47	5061.27	7324.83	5001.9	12566.5
Median	4004.75	4541.86	3312.17	7101.32	3194.95	10086.8	4405.92	4854.64	3826.24	7336.67	3512.11	11287.7
Mode	2928.49	3999.99	2914.09	7404.99	3017.85	10447.2	4695.79	5017.59	2999.99	7468.89	3017.85	10447.2
Variance	1.57039e+06	1.44202e+06	4.33792e+06	2650346	4.54955e+06	21324676	1.8903e+06	1.62013e+06	7931646	2.54214e+06	10780492	21474836
SIR	1576.61	1889.72	1374.01	3048.96	1395.15	3975.61	1755.53	2020.35	1524.57	3258.84	1493.03	4555.82
Mean	4862	5487.29	3155	7012.52	4967.23	10472.9	5860.72	6254.69	3242.7	7259.91	10162.3	13360.6
Median	4385.15	4989.19	3097.5	7274.1	3187.17	9873.23	5073.42	5576.73	3202.8	7554.17	6050.38	11771.9
Mode	3148.58	4210.18	2851.01	7766.61	2958.21	8732.91	4767.78	5038.98	2851.01	7766.61	3038.41	11091.6
Variance	4855790	4.21098e+06	276691	1.73481e+06	21474836	21474836	7053606	5743789	278724	1.58634e+06	21474836	21474836
SIR	1653.87	2027.33	1376.24	2967.92	1327.86	3602.36	1972.38	2241.99	1417.13	3162.6	1583.06	4553.67
Mean	4153.63	4541.52	3591.43	6260.39	4983.97	11832.8	4772.57	4994	4021.9	6499.28	7660.31	14375.8
Median	3885.13	4422.03	3337.36	6228.93	3439.41	11261.4	4518.27	4871.6	3573.88	6583.58	5919.7	12788.5
Mode	2884.45	4229.45	3220.46	5437.46	2964.32	12283.1	4676.25	4229.55	3435.86	7226.26	3174.72	12283.1
Variance	2570842	2054965	1.54599e+06	1495584	13338813	21474836	3.45108e+06	2.22286e+06	2423523	1.43331e+06	21474836	21474836
SIR	1475.05	1763.46	1411.72	2693.86	1446.86	4295.05	1694.39	1983.44	1514.73	2794.53	1655.42	5098.57
Mean	5024.72	5501.1	3256.6	7252.71	4985.94	11685.7	6159.4	6335.39	4089.04	7519.62	10503.7	15130.2
Median	4389.04	4968.43	3193.43	7657.47	3303.26	10700.5	5071.09	5530.9	3642.49	7774.99	5287.66	12415.7
Mode	3279.05	4774.45	3084.41	7903.11	3196.57	10631.7	4647.55	4965.25	3962.31	7903.11	3255.07	10819.4
Variance	5701453	4.58952e+06	2.71091e+06	1.93587e+06	21474836	21474836	8895485	6.73673e+06	4.12414e+06	1745064	21474836	21474836
SIR	1708.94	2037.75	1262.89	3068.92	1375.57	4030.73	1994.81	2246	1499.67	3306.02	1628.32	4985.91
Mean	4794.36	5336.76	3350.67	6484.09	5140.67	11427.1	5777.76	6099.95	3588.55	6843.58	9549.63	14183.2
Median	4370.6	4897.48	3253.74	6360.43	3495.29	10382.3	5021.2	5458.51	3402.52	6809.56	5672.37	11849.5
Mode	2944.2	4775	3350.58	5466.58	3250.04	10304.9	4724.5	4982.3	3350.58	7508.68	3428.14	10304.9
Variance	4.71474e+06	4.07295e+06	797043	2331002	21474836	21474836	6861410	5468562	1.19779e+06	2.68041e+06	21474836	21474836
SIR	1629.45	2005.02	1397.72	2697.57	1449.67	4114.16	1957.41	2223.16	1470.88	2829.39	1703.71	4804.12
Mean	5452.95	6025	3401.62	6123.6			7095.57	7266.81	4504.76	6730.25
Median	4569.99	5326.8	3012.66	5851.85			6190.25	6554.72	3274.69	6358.05
Mode	3120.42	4015.92	2838.09	5339.19			3120.42	5102.32	2929.49	5497.19
Variance	8957128	7481917	3.75248e+06	3714877			11727948	9244267	12758205	5.57361e+06
SIR	1619.15	2037.16	1299.41	2512.06			2119.03	2431.06	1391.43	2673.89
Mean	3953.13	4673.09	3749.3	6290.4			4458.31	5128.61	5145.45	6926.23
Median	3637.04	4529.19	3098.91	5969.59			4179.01	4953.16	3486.92	6528.24
Mode	3181.81	4308.81	2852.46	5453.46			3181.91	4308.91	2953.86	5670.76
Variance	1.99706e+06	2128673	5.23457e+06	3999643			2.57608e+06	2.48133e+06	13840157	5.64282e+06
SIR	1497.02	1838.65	1321.9	2549.67			1635.34	2034.53	1438.68	2722.43
Mean			4409	6964.15					6459.8	7834.9
Median			3396.29	6623.86					4027.82	7169.32
Mode			3255.13	7181.93					3395.83	7181.93
Variance			9041995	6063987					20862516	8915539
SIR			1420.99	2694.03					1600.1	2944.85
Mean			4227.7	7049.11					5482.82	7540.61
Median			3550.18	7058.09					4023.5	7420.13
Mode			3166.67	7258.17					3886.47	7508.07
Variance			5.30627e+06	3464631					10127016	3.63248e+06
SIR			1467.68	2931.59					1634.09	3187.18
Mean			3544.05	6365.33					4650.12	7147.35
Median			3016.9	6276.52					3373.02	6956.34
Mode			2857.14	4823.24					2857.14	7383.64
Variance			3919960	4977847					9770855	5.99614e+06
SIR			1277.64	2428.56					1393.88	2738.21
